# Supplementary material for: Higher Body Mass Index Is Related to Severe Chemotherapy-Induced Peripheral Neuropathy in Patients with Ovarian Cancer: A Preliminary Retrospective Study
Source: J Clin Med. 2025 Jun 25;14(13):4485. doi: 10.3390/jcm14134485 (PMC12249665; doi:10.3390/jcm14134485)
Supplement: Supplementary file 1 [file jcm-14-04485-s001.zip]

Archive with 1 entries (1 files):
- jcm-3643589-supplementary.pdf
